# Supplementary material for: Culicoides Midge Abundance across Years: Modeling Inter-Annual Variation for an Avian Feeder and a Candidate Vector of Hemorrhagic Diseases in Farmed Wildlife
Source: Viruses. 2024 May 11;16(5):766. doi: 10.3390/v16050766 (PMC11125994; doi:10.3390/v16050766)
Supplement: Supplementary file 1 [file viruses-16-00766-s001.zip]

Archive with 2 entries (2 files):
- SupplementaryGIFs.pptx
- viruses-2876802-Supplementary.pdf
